# Supplementary material for: Untargeted Metabolomic Analysis Combined with Chemometrics Revealed the Effects of Different Cooking Methods on Lentinus edodes
Source: Molecules. 2023 Aug 11;28(16):6009. doi: 10.3390/molecules28166009 (PMC10458448; doi:10.3390/molecules28166009)
Supplement: Supplementary file 1 [file molecules-28-06009-s001.zip]

Archive with 7 entries (7 files):
- supplymentary Figure.pdf
- Table S1.pdf
- Table S2.pdf
- Table S3.pdf
- Table S4.pdf
- Table S5.pdf
- Table S6.pdf
